# Supplementary material for: The novel long intergenic noncoding RNA UCC promotes colorectal cancer progression by sponging miR-143
Source: Cell Death Dis. 2017 May 11;8(5):e2778–. doi: 10.1038/cddis.2017.191 (PMC5520712; doi:10.1038/cddis.2017.191)
Supplement: Supplementary Information [file cddis2017191x8.xlsx]

## Sheet: lncRNA up-regulated
Ensemble	pvalues	foldchange	Chromosome.Number_Avadis_	Chromosome.Strand_Avadis_
ENST00000602992.1	0.00937302	24.6977	chr7	-
ENST00000536412.1	0.00633692	24.3843	chr12	-
ENST00000602396.1	0.00387576	11.0315	chr14	+
ENST00000517583.1	0.00523913	10.3198	chr8	-
ENST00000548557.1	0.0032025	8.53111	chr12	+
ENST00000624835.2	0.00730902	8.15069	chr2	-
ENST00000452813.1	0.0030294	7.87449	chr2	+
ENST00000509974.1	0.00913289	7.0808	chr4	+
ENST00000570152.1	0.00956267	5.61539	chr16	-
ENST00000457816.1	0.00080387	5.47776	chr20	-
ENST00000502410.1	0.00930658	4.97142	chr4	+
ENST00000570035.5	0.00875691	4.83429	chr16	-
ENST00000454185.1	0.000737068	4.13358	chr6	-
ENST00000607996.5	0.00472628	4.06365	chr10	+
ENST00000623346	0.00454064	3.71803	chr17	-

## Sheet: lncRNA down-regulated
Ensemble	pvalues	foldchange	Chromosome.Number_Avadis_	Chromosome.Strand_Avadis_
ENST00000412312.1	0.00139933	0.0800824	chr2	-
ENST00000504906.1	0.00331873	0.0743482	chr11	-
ENST00000592319.1	0.000282384	0.0678627	chr19	+
ENST00000553378.1	0.00210783	0.0576891	chr14	+
ENST00000555496.1	0.00444985	0.0542092	chr14	+
ENST00000561973.1	0.00269164	0.050298	chrX	-
ENST00000507318.1	0.00941257	0.0488224	chr5	+
ENST00000507318.1	0.000146232	0.0368495	chr5	+
ENST00000507318.1	0.00237303	0.0354402	chr5	+
ENST00000471990.3	0.0021057	0.0344905	chr3	+
ENST00000507318.1	0.000530242	0.0337178	chr5	+
ENST00000552524.1	0.00228713	0.0296209	chr12	+
ENST00000566733.2	0.000941633	0.0198637	chr6	-
ENST00000509211.1	0.000249127	0.0183631	chr5	-
ENST00000608881.1	0.00835965	0.0109873	chr2	+
